# Supplementary material for: Sodium Alginate Decreases the Concentration of Calcium in Wines, Possibly Lowering the Risk of Calcium Tartrate Instability
Source: Foods. 2026 Apr 13;15(8):1354. doi: 10.3390/foods15081354 (PMC13114400; doi:10.3390/foods15081354)
Supplement: Supplementary file 1 [file foods-15-01354-s001.zip]

Archive with 1 entries (1 files):
- foods-4123915-supplementary.pdf
